# Supplementary material for: Synthesis and Biological Assessment of Eucalyptin: Magic Methyl Effects
Source: Int J Mol Sci. 2025 Apr 4;26(7):3391. doi: 10.3390/ijms26073391 (PMC11989289; doi:10.3390/ijms26073391)
Supplement: Supplementary file 1 [file ijms-26-03391-s001.zip]

Archive with 1 entries (1 files):
- ijms-3509822-supplementary.pdf
